# Supplementary material for: Chronic Monocular Deprivation Reveals MMP9-Dependent and -Independent Aspects of Murine Visual System Plasticity
Source: Int J Mol Sci. 2022 Feb 23;23(5):2438. doi: 10.3390/ijms23052438 (PMC8909986; doi:10.3390/ijms23052438)
Supplement: Supplementary file 1 [file ijms-23-02438-s001.zip]

Archive with 1 entries (1 files):
- ijms-1561002-supplementary.pdf
